# Supplementary material for: Comparison of H2O Adsorption and Dissociation Behaviors on Rutile (110) and Anatase (101) Surfaces Based on ReaxFF Molecular Dynamics Simulation
Source: Molecules. 2023 Sep 27;28(19):6823. doi: 10.3390/molecules28196823 (PMC10574456; doi:10.3390/molecules28196823)
Supplement: Supplementary file 1 [file molecules-28-06823-s001.zip]

Archive with 1 entries (1 files):
- molecules-2609106-supplementary.pdf
